# Supplementary material for: Carbon Dot-Decorated Graphite Carbon Nitride Composites for Enhanced Solid-Phase Microextraction of Chlorobenzenes from Water
Source: Nanomaterials (Basel). 2022 Jan 21;12(3):335. doi: 10.3390/nano12030335 (PMC8838722; doi:10.3390/nano12030335)
Supplement: Supplementary file 1 [file nanomaterials-12-00335-s001.zip]

Archive with 1 entries (1 files):
- nanomaterials-1531991-supplementary.pdf
